# Supplementary material for: Modeling alpha-synuclein pathology in a human brain-chip to assess blood-brain barrier disruption
Source: Nat Commun. 2021 Oct 8;12:5907. doi: 10.1038/s41467-021-26066-5 (PMC8501050; doi:10.1038/s41467-021-26066-5)
Supplement: Supplementary file 4 — Source Data [file 41467_2021_26066_MOESM4_ESM.xlsx]

## Sheet: Figure 1f
Figure 1f
	Permeability (cm/s)			Permeability (cm/s)
	LucY - 0.5kDa			Dextran - 3kDa
	Day 5	Day 8		Day 5	Day 8
	1.917e-06	4.398e-06		1.044e-06	2.126e-06
	2.487e-06	4.826e-06		1.256e-06	2.452e-06
	3.643e-06	6.399e-06		1.751e-06	3.179e-06
	3.786e-06	6.898e-06		1.803e-06	2.37e-06
	3.264e-06	5.645e-06		1.581e-06	2.714e-06
	2.781e-06	3.154e-06		2.725e-06	2.106e-06
	1.687e-06	4.907e-06		9.476e-07	1.561e-06
	2.122e-06	3.166e-06		1.138e-06	2.482e-07
	3.762e-06	4.3784e-06		2.122e-06	2.603e-07
	3.664e-06	3.622e-06		4.82e-07	4.2e-07
	3.37e-06	2.306e-06		4.699e-07	4.855e-07
	2.33e-06	2.186e-06		4.15e-07	5.095e-07
	3.382e-06	2.166e-06		4.006e-07	5.625e-07
	3.573e-06	2.055e-06		4.852e-07	3.298e-07
	3.899e-06	2.783e-06		2.412e-07	2.472e-07
	2.672e-06	3.453e-06		8.144e-07	8.457e-07
	2.335e-06	3.985e-06		5.764e-07	4.46e-07
	2.6455e-06	3.109e-06		1.136e-06	4.685e-07

## Sheet: Figure 3c
Figure 3c	Brain Channel				Brain Channel
	pSer129-αSyn (Fluorescence Intensity/μm2)
					pSer129-αSyn (Fluorescence Intensity/μm2)
	Day 5				Day 8
	PBS	αSyn monomers	αSyn fibrils		PBS	αSyn monomers	αSyn fibrils
	2.33	2.45	8.34		2.2	2.16	21.325
	2.8	2.73	6.59		1.88	0.96	23.2
	2.54	3.49	9.44		1.73	2.9	17.25
							18.08

## Sheet: Figure 4b
Figure 4b
	Ratio of red to green Fluorescence Intensity				Ratio of red to green Fluorescence Intensity
	Day 5				Day 8
		αSyn monomers	αSyn fibrils			αSyn monomers	αSyn fibrils
		2.2	1.46			2.48	0.25
		2.65	1.87			2.07	0.37
		2.2	1.73			2.2	0.66

## Sheet: Figure 4d
Figure 4d
	CellROX positive/field
	Day 8
		αSyn monomers	αSyn fibrils
		5	48
		8	10
		4	24
		2	29
		6	36
		4	81
		1	40
		4	33
		4	69
		3

## Sheet: Figure 5b
Figure 5b
	% positive cells/CC3 coexpression				% positive cells/CC3 coexpression
	Day 8				Day 8
	MAP2				TH
		αSyn monomers	αSyn fibrils			αSyn monomers	αSyn fibrils
		8	38			4	22
		7	46			1	34
		3	36			2	19
		8	34			3	33
		2	29			6	24
		1	43			3	24
		6	33			9	22
		2	23			2	28
		4	26			5	21

## Sheet: Figure 5e
Figure 5e
	TNF-α Concentration (pg/mL)
	Day 8
	PBS	αSyn monomers	αSyn fibrils
	28.5791	31.9578	70.3665
	32.116	31.0086	63.8464
	28.9859	27.9576	58.1851
	28.1045	26.2965	51.1565
			40.7492

## Sheet: Figure 5f
Figure 5f
	IL-6 Concentration (pg/mL)
	Day 8
	PBS	αSyn monomers	αSyn fibrils
	18.358	15.384	77.693
	12.009	19.979	71.23
	15.581	17.532	81.291
	11.77	18.704	75.018
		17.903
		16.899

## Sheet: Figure 6a
Figure 6a
	LucY - 0.5kDa Permeability (cm/s)				LucY - 0.5kDa Permeability (cm/s)
	Day 5				Day 8
	PBS	αSyn monomers	αSyn fibrils		PBS	αSyn monomers	αSyn fibrils
	1.917e-06	1.965e-06	2.615e-06		4.398e-06	4.439e-06	1.095e-05
	2.487e-06	2.331e-06	1.976e-06		4.826e-06	4.162e-06	9.821e-06
	3.643e-06	1.99e-06	1.565e-06		6.399e-06	4.515e-06	1.106e-05
	3.786e-06	1.927e-06	2.276e-06		6.898e-06	4.61e-06	1.231e-05
	3.264e-06	1.402e-06	1.136e-06		5.645e-06	3.293e-06	9.481e-06
	1.687e-06	1.92e-06	1.182e-06		4.154e-06	4.251e-06	9.509e-06
	2.122e-06	1.636e-06	1.362e-06		2.907e-06	4.629e-06	1.115e-05
		2.027e-06	1.605e-06			5.765e-06

## Sheet: Figure 6b
Figure 6b
	Dextran - 3kDa Permeability (cm/s)				Dextran - 3kDa Permeability (cm/s)
	Day 5				Day 8
	PBS	αSyn monomers	αSyn fibrils		PBS	αSyn monomers	αSyn fibrils
	1.044e-06	1.087e-06	1.608e-06		2.126e-06	2.251e-06	9.679e-06
	1.256e-06	1.234e-06	1.042e-06		2.452e-06	2.117e-06	8.721e-06
	1.751e-06	1.077e-06	9.516e-07		3.179e-06	2.153e-06	1.052e-05
	1.803e-06	1.037e-06	1.401e-06		3.37e-06	2.268e-06	1.171e-05
		8.267e-07	7.367e-07			1.64e-06	8.989e-06
		1.02e-06	7.977e-07			2.3e-06	8.876e-06
		9.743e-07	8.694e-07			2.588e-06	7.434e-06
		1.069e-06	9.273e-07			4.161e-06	1.049e-05

## Sheet: Figure 6d
Figure 6d	Vascular Channel
	pSer129-αSyn (Fluorescence Intensity/μm2)
	Day 8
		αSyn monomers	αSyn fibrils
		1.9	21
		1.5	19
		1.17	18.8
		1	16

[truncated: 22 more sheets: Figure 7c, Figure 7d, Figure 7e, Figure 7f, Figure 7g, Supplementary Fig.1a, Supplementary Fig. 2b, Supplementary Fig. 2d (right), Supplementary Fig. 2f, Supplementary Fig. 2g, Supplementary Fig. 3a, Supplementary Fig. 4c, Supplementary Fig. 4e, Supplementary Fig. 5a, Supplementary Fig. 5b, Supplementary Fig. 5c, Supplementary Fig. 5f, Supplementary Fig. 5g, Supplemetary Fig. 6a, Supplementary Fig. 6d …]
